# Supplementary material for: Awareness of the Link Between Human Papilloma Virus Infection and Head and Neck Cancer Among the General Population and Practitioners: A Literature Review
Source: Cancers (Basel). 2024 Oct 22;16(21):3556. doi: 10.3390/cancers16213556 (PMC11545190; doi:10.3390/cancers16213556)
Supplement: Supplementary file 1 [file cancers-16-03556-s001.zip]

Archive with 1 entries (1 files):
- cancers-3210745-supplementary.pdf
